# Supplementary material for: Flexible and Physically Unclonable Function Anti-Counterfeiting Labels via Multi-Level Dynamic Structural Color Encryption
Source: Materials (Basel). 2026 Apr 2;19(7):1428. doi: 10.3390/ma19071428 (PMC13075175; doi:10.3390/ma19071428)
Supplement: Supplementary file 1 [file materials-19-01428-s001.zip]

Archive with 2 entries (2 files):
- materials-4212637-supplementary.pdf
- Supplementary Video S1.mp4
